# Supplementary material for: DNA Methylation Is Crucial for 1-Methylcyclopropene Delaying Postharvest Ripening and Senescence of Tomato Fruit
Source: Int J Mol Sci. 2024 Dec 28;26(1):168. doi: 10.3390/ijms26010168 (PMC11720368; doi:10.3390/ijms26010168)
Supplement: Supplementary file 1 [file ijms-26-00168-s001.zip]

Archive with 4 entries (4 files):
- Supplementary S1.pdf
- Supplementary S2.pdf
- Table S1.pdf
- Table S2.pdf
